# Supplementary material for: Changes in Cell Morphology and Actin Organization in Embryonic Stem Cells Cultured under Different Conditions
Source: Cells. 2021 Oct 23;10(11):2859. doi: 10.3390/cells10112859 (PMC8616278; doi:10.3390/cells10112859)
Supplement: Supplementary file 1 [file cells-10-02859-s001.zip]

Archive with 1 entries (1 files):
- cells-1368275-supplementary.pdf
